# Supplementary material for: A Programmable Finite-Replicated Organism Framework for Balanced Safety and Functionality
Source: Life (Basel). 2025 Sep 1;15(9):1381. doi: 10.3390/life15091381 (PMC12471649; doi:10.3390/life15091381)
Supplement: Supplementary file 1 [file life-15-01381-s001.zip]

Archive with 4 entries (4 files):
- life-3769233-supplementary.pdf
- video S1_figure 2-SerS.mp4
- video S2_figure 2-NC.mp4
- video S3_figure 2-blank.mp4
